# Supplementary material for: Resolution of fluoroquinolone-resistant Escherichia coli keratitis with a PROSE device for enhanced targeted antibiotic delivery
Source: Am J Ophthalmol Case Rep. 2018 Sep 12;12:73–5. doi: 10.1016/j.ajoc.2018.09.006 (PMC6159334; doi:10.1016/j.ajoc.2018.09.006)
Supplement: Data Profile [file mmc1.xml]

<?xml version="1.0" encoding="UTF-8" standalone="no"?><data:data><datasets><author>joseph_ciolino@meei.harvard.edu</author><type>0</type><dataset><value>1</value><reason>Data will be made available on request</reason><comments/></dataset></datasets></data:data>
